# Supplementary material for: Resolving inherited and de novo germline predisposing sequence variants by means of whole exome trio analyses in childhood hematological malignancies
Source: Front Pediatr. 2023 Feb 7;10:1080347. doi: 10.3389/fped.2022.1080347 (PMC9941195; doi:10.3389/fped.2022.1080347)
Supplement: Supplementary file 2 [file Table2.xlsx]

## Sheet:  Table S1 
Supplementary table 1: Description of applied rules for variant interpretation based on published rules from CharGER.
Category	Rule	Description	Score
Benign	BA1	High allele frequency in gnomAD non cancer population (MAF>1%)	-8
	BP4	Multiple lines of in silico evidence of tolerated effect: 1. missense variants: 2/3 in silico predictors predict tolerated effect on protein function (SIFT: tolerated AND/OR Polyphen: benign AND/OR CADD score <20) AND nucleotide position is not conserved (GERP++_RS score <1 AND phastCons100way_vertebrare <0.6). 2. all non-missense/non-splice variants being located in non-conserved nucleotides (GE…	-1
	BSC1	Peptide change is reported to be benign or benign/likely benign as described in ClinVar, LOVD databases for MSH2, MSH6, APC and NF1 and IARC TP53 germline database	-6
Pathogenic	PVS1	Truncation (stopgain, frameshift indel, splice acceptor/donor, startlost and stoplost variants) in susceptibility genes where loss of function is a known mechanisms of the disease (excluding all rasopathy and kinase genes) and harbor variants with a dominant mode of inheritance.	8
	PS1	Peptide change is reported to be pathogenic or pathogenic/likely pathogenic as described in ClinVar, LOVD databases for MSH2, MSH6, APC and NF1 and IARC TP53 germline database	7
	PM1	Variant located in a somatic mutation hotspot as determined by more than 10 samples having a variant at that genomic position in the COSMIC database.	2
	PM2	Absent or extremly low frequency in gnomAD non cancer population (MAF≤0.05%).	2
	PM4	Protein length changes as a result of inframe indels or stop-loss variants of genes that harbor variants with a dominant mode of inheritance.	2
	PP3	Multiple lines of in silico evidence of damaging effect: 1. missense variants: 2/3 in silico predictors predict damaging effect on protein function (SIFT: deleterious AND/OR Polyphen: damaging AND/OR CADD score ≥20) AND nucleotide position is conserved (GERP++_RS score ≥1 AND phastCons100way_vertebrare ≥0.6). 2. all non-missense/non-splice variants being located in conserved nucleotides (GERP++_R…	1
	PPC1	Protein length changes as a result of inframe indels or stop-loss variants of genes that harbor variants with a recessive mode of inheritance.	1
	PPC2	Protein length changes as a result of inframe indels or stop-loss variants of genes with unclear mode of inheritance.	1
	PSC1	Truncation (stopgain, frameshift indel, splice acceptor/donor, startlost and stoplost variants) in susceptibility genes where loss of function is a known mechanisms of the disease (excluding all rasopathy and kinase genes) and harbor variants with a recessive mode of inheritance.	4
	PMC1	Truncation (stopgain, frameshift indel, splice acceptor/donor, startlost and stoplost variants) in susceptibility genes where loss of function is a known mechanisms of the disease (excluding all rasopathy and kinase genes) and harbor variants no unclear mode of inheritance.	2
	Classification: Pathogenic = PS1 positive, likely pathogenic = score >9, VUS = score >4-8, likely benign = score <4, benign = BSC1 positive

## Sheet: Table S2
Supplementary table S2 :
Demographics of an unselected pediatric cohort with hematological malignancies
Patient ID	Diagnosis	Tumor entity	Sex	Age at diagnosis	Relapse	Positive familiy history	Suspicious tumor diagnosis	≥2 tumors (secondary, bilateral, multifocal, metachronous)	Congenital anomalies/ remarkable clinics	Excessive toxicity to treatment	Number of positive criteria	Material
P1	B-ALL	Leukemia	M	5.11389	Relapse	no	no	no	no	no	0	PBMC remission
P2	B-ALL	Leukemia	M	7.65	no	no	no	no	no	no	0	Fibroblasts
P3	AML	Leukemia	F	0.0555556	Relapse	no	no	no	no	no	0	Fibroblasts
P4	B-ALL	Leukemia	M	2.57222	Relapse	no	no	no	no	no	0	Fibroblasts
P5	Hodgkin lymphoma	Lymphoma	M	10.4389	no	no	no	no	no	no	0	PBMC
P6	B-ALL	Leukemia	M	1.90833	no	no	no	no	no	no	0	Fibroblasts
P7	B-ALL	Leukemia	F	5.21944	no	no	no	no	no	no	0	Fibroblasts
P8	T-ALL	Leukemia	M	14.4528	no	yes	no	no	no	no	1	Fibroblasts
P9	B-ALL	Leukemia	M	3.68611	no	no	no	no	no	no	0	Fibroblasts
P10	AML	Leukemia	M	8.23889	no	no	no	no	no	no	0	Fibroblasts
P11	B-ALL	Leukemia	M	2.76944	no	no	no	no	no	no	0	Fibroblasts
P12	B-ALL	Leukemia	M	3.06111	no	no	no	no	no	no	0	Fibroblasts
P13	B-ALL	Leukemia	F	5.20833	no	no	no	no	no	no	0	Fibroblasts
P14	T-cell lymphoma	Lymphoma	F	12.5111	no	no	no	no	no	no	0	PBMC
P15	Hodgkin lymphoma	Lymphoma	F	15.5361	no	no	no	no	no	no	0	PBMC
P16	B-ALL	Leukemia	M	10.6611	no	no	no	no	no	no	0	PBMC remission
P17	B-ALL	Leukemia	F	3.28056	no	no	no	no	no	no	0	PBMC remission
P18	AML	Leukemia	M	12.7583	no	no	no	no	no	no	0	Fibroblasts
P19	Hodgkin lymphoma	Lymphoma	F	14.1444	no	no	no	no	no	no	0	PBMC
P20	Hodgkin lymphoma	Lymphoma	M	17.1778	no	no	no	no	no	no	0	PBMC
P21	T-ALL	Leukemia	F	7.61111	Relapse	no	no	no	no	no	0	Fibroblasts
P22	T-ALL	Leukemia	M	5.25	Relapse	no	no	no	no	no	0	Fibroblasts
P23	Hodgkin lymphoma	Lymphoma	F	14.6222	Secondary malignancy	no	no	yes	no	no	1	PBMC
P24	Burkitt lymphoma	Lymphoma	M	9.09167	no	no	no	no	no	no	0	PBMC
P25	B-ALL	Leukemia	M	3.12222	no	no	no	no	no	no	0	Fibroblasts
P26	B-ALL	Leukemia	F	10.2556	no	no	no	no	no	no	0	PBMC remission
P27	B-ALL	Leukemia	F	6.6	Relapse	no	no	no	no	no	0	Fibroblasts
P28	B-ALL	Leukemia	M	9.32222	no	no	no	no	no	no	0	Fibroblasts
P29	B-ALL	Leukemia	F	2.94167	no	no	no	no	no	no	0	PBMC remission
P30	T-ALL	Leukemia	F	7.38611	no	no	no	no	no	no	0	PBMC remission
P31	B-ALL	Leukemia	F	2.50833	no	no	no	no	yes	yes	2	Fibroblasts
P32	AML	Leukemia	M	0.822222	no	no	no	no	yes	no	1	Fibroblasts
P33	Hodgkin lymphoma	Lymphoma	M	5.89722	no	no	no	no	no	no	0	PBMC
P34	AML	Leukemia	M	3.6	no	no	no	no	yes	no	1	Fibroblasts
P35	B-ALL	Leukemia	M	5.83333	no	no	no	no	yes	no	1	Fibroblasts
P36	Hodgkin lymphoma	Lymphoma	F	18.4833	no	yes	no	no	no	no	1	PBMC
P37	Burkitt lymphoma	Lymphoma	M	17.0611	no	no	no	no	no	no	0	PBMC
P38	DLBCL	Lymphoma	M	11.5139	no	no	no	no	no	no	0	PBMC
P39	T-ALL	Leukemia	M	3.30278	no	no	no	no	no	no	0	Fibroblasts
P40	B-ALL	Leukemia	M	1.07222	no	no	no	no	no	no	0	PBMC remission
P41	AML	Leukemia	F	0.108333	Relapse	no	no	no	no	no	0	PBMC remission
P42	DLBCL	Lymphoma	F	5.23889	no	no	no	no	no	no	0	PBMC
P43	B-ALL	Leukemia	M	1.21389	Relapse	no	no	no	no	no	0	PBMC remission
P44	AML	Leukemia	F	16.1139	Relapse	no	no	no	no	no	0	Fibroblasts
P45	Hodgkin lymphoma	Lymphoma	F	9.61667	no	no	no	no	no	no	0	PBMC
P46	ALCL	Lymphoma	F	3.51944	Relapse	no	no	no	yes	no	1	PBMC
P47	AML	Leukemia	M	15.625	Relapse	no	no	no	no	no	0	Fibroblasts
P48	B-ALL	Leukemia	M	9.65556	Secondary malignancy	no	yes	yes	no	yes	3	PBMC remission
P49	B-ALL	Leukemia	M	17.175	Relapse	no	no	no	no	no	0	Fibroblasts
P50	T-ALL	Leukemia	M	15.1556	no	no	no	no	no	no	0	PBMC remission
P51	Burkitt lymphoma	Lymphoma	F	5.99167	no	no	no	no	no	no	0	PBMC
P52	B-ALL	Leukemia	F	3.89722	no	no	no	no	no	no	0	PBMC remission
P53	B-ALL	Leukemia	M	5.36667	no	no	no	no	no	no	0	PBMC remission
P54	B-ALL	Leukemia	F	12.2833	Relapse	no	no	no	no	no	0	PBMC remission
P55	B-ALL	Leukemia	M	7.45556	no	no	no	no	no	no	0	Fibroblasts
P56	B-ALL	Leukemia	M	3.11667	no	no	no	no	no	no	0	PBMC remission
P57	B-ALL	Leukemia	M	1.87778	no	no	no	no	no	no	0	PBMC remission
P58	Hodgkin lymphoma	Lymphoma	F	11.1556	Relapse	no	no	no	no	no	0	PBMC
P59	T-cell lymphoma	Lymphoma	M	16.7556	no	no	no	no	no	no	0	PBMC
P60	AML	Leukemia	M	2.44722	no	yes	no	no	no	no	1	PBMC remission
P61	AML	Leukemia	F	1.76667	Relapse	no	yes	no	no	no	0	Fibroblasts
P62	B-ALL	Leukemia	F	1.9	no	yes	no	no	no	no	1	Fibroblasts
P63	B-ALL	Leukemia	M	3.43333	no	no	no	no	no	no	0	PBMC
P64	B-ALL	Leukemia	M	9.88889	no	no	no	no	no	no	0	PBMC
P65	AML	Leukemia	M	15.2583	Relapse	no	no	no	yes	no	1	Fibroblasts
P66	B-ALL	Leukemia	F	4.41944	no	no	no	no	no	no	0	Fibroblasts
P67	T-cell lymphoma	Lymphoma	M	3.51944	Secondary malignancy	yes	no	yes	no	no	2	Fibroblasts
P68	B-ALL	Leukemia	M	2.45556	no	no	no	no	no	no	0	PBMC remission
P69	T-ALL	Leukemia	M	3.15556	no	yes	no	no	no	no	1	PBMC remission
P70	ALCL	Lymphoma	M	13.0417	Relapse	no	no	no	yes	no	1	PBMC
P71	B-ALL	Leukemia	M	12.1694	no	no	no	no	no	no	0	PBMC
P72	Burkitt lymphoma	Lymphoma	M	4.03611	Relapse	no	no	no	no	no	0	PBMC
P73	DLBCL	Lymphoma	M	3.93889	no	no	yes	no	no	no	1	PBMC
P74	B-ALL	Leukemia	M	5.72778	no	no	no	no	no	no	0	PBMC remission
P75	B-ALL	Leukemia	M	9.38333	no	no	no	no	no	no	0	PBMC remission
P76	Hodgkin lymphoma	Lymphoma	F	16.6944	no	no	no	no	no	no	0	PBMC
P77	T-ALL	Leukemia	M	3.16111	no	no	no	no	no	no	0	PBMC
P78	Burkitt lymphoma	Lymphoma	M	5.35556	no	no	no	no	no	no	0	PBMC
P79	B-ALL	Leukemia	M	6.41111	no	no	no	no	no	no	0	PBMC remission
P80	B-ALL	Leukemia	M	0.483333	Relapse	no	no	no	no	no	0	PBMC remission
P81	B-ALL	Leukemia	M	5.02222	no	no	no	no	no	no	0	PBMC remission
P82	B-ALL	Leukemia	F	3.95833	no	yes	no	no	no	no	1	Fibroblasts
P83	Hodgkin lymphoma	Lymphoma	F	12.7361	no	no	no	no	no	no	0	PBMC
P84	B-ALL	Leukemia	M	5.15	no	no	no	no	no	no	0	PBMC remission
P85	AML	Leukemia	M	11.3389	Relapse	no	no	no	no	no	0	Fibroblasts
P86	B-ALL	Leukemia	M	4.10278	no	no	no	no	no	no	0	Fibroblasts
P87	B-ALL	Leukemia	M	12.0056	no	no	no	no	yes	no	1	PBMC remission
P88	B-ALL	Leukemia	F	0.316667	Relapse	yes	no	no	no	no	1	PBMC remission
P89	B-ALL	Leukemia	F	4.27222	no	no	no	no	no	no	0	Fibroblasts
P90	B-ALL	Leukemia	M	2.36389	Relapse	no	no	no	no	no	0	PBMC remission
P91	B-ALL	Leukemia	M	2.56389	no	no	no	no	no	no	0	PBMC remission
P92	Burkitt leukemia	Leukemia	M	3.60833	no	no	no	no	no	no	0	PBMC remission
P93	Burkitt lymphoma	Lymphoma	M	4.68056	no	yes	no	no	no	no	1	Fibroblasts
P94	B-ALL	Leukemia	F	2.36944	no	no	no	no	no	no	0	PBMC remission
P95	Hodgkin lymphoma	lymphoma	F	16.4	no	no	no	no	no	no	0	Fibroblasts
P96	B-ALL	Leukemia	M	7.26667	no	no	no	no	no	no	0	PBMC remission
P97	DLBCL	Lymphoma	M	3.41944	no	no	no	no	no	no	0	PBMC
P98	B-ALL	Leukemia	F	4.50556	no	no	no	no	no	no	0	Fibroblasts
P99	B-ALL	Leukemia	M	16.4833	no	no	no	no	no	no	0	Fibroblasts
P100	B-ALL	Leukemia	F	15.3972	no	no	no	no	no	no	0	Fibroblasts
P101	B-ALL	Leukemia	F	4.84167	no	no	no	no	no	no	0	Fibroblasts
P102	B-ALL	Leukemia	M	2.98611	no	no	no	no	yes	no	1	Fibroblasts
P103	B-ALL	Leukemia	F	1.98056	no	no	no	no	no	no	0	Fibroblasts
P104	B-ALL	Leukemia	F	15.1417	no	no	no	no	no	no	0	Fibroblasts
P105	AML	Leukemia	M	4.28611	no	no	no	no	no	no	0	Fibroblasts
P106	B-ALL	Leukemia	F	2.66389	no	no	no	no	no	no	0	Fibroblasts
P107	B-ALL	Leukemia	F	15.1889	no	no	no	no	no	no	0	Fibroblasts
P108	T-ALL	Leukemia	M	4.91389	no	no	no	no	no	no	0	Fibroblasts
P109	T-ALL	Leukemia	M	11.75	no	no	no	no	yes	yes	2	Fibroblasts
P110	CML	Leukemia	F	14.8889	Progress	no	no	no	no	no	0	PBMC remission
P111	Hodgkin Lymphoma	Lymphoma	F	16.9694	no	no	no	no	no	no	0	PBMC
P112	Hodgkin Lymphoma	Lymphoma	F	13.5417	no	yes	no	no	no	no	1	PBMC
P113	B-ALL	Leukemia	F	2.75278	no	no	no	no	no	no	1	PBMC remission
P114	B-ALL	Leukemia	F	6.70833	no	yes	no	no	no	no	1	PBMC remission
P115	T-Cell Lymphoma	Lymphoma	M	8.72778	no	no	no	no	no	no	0	Fibroblasts
P116	T-ALL	Leukemia	M	8.31111	no	no	no	no	no	no	0	Fibroblasts
P117	T-ALL	Leukemia	M	2.975	no	no	yes	no	yes	no	2	Fibroblasts
P118	MDS	Other tumors	M	13.4194	Secondary malignancy	no	yes	yes	no	no	2	Fibroblasts
P119	B-ALL	Leukemia	M	8.48611	no	no	no	no	no	no	0	PBMC remission
P120	B-ALL	Leukemia	M	1.73333	no	no	no	no	yes	no	1	Fibroblasts
P121	B-ALL	Leukemia	F	1.675	no	no	no	no	no	no	0	Fibroblasts
P122	B-ALL	Leukemia	F	17.4278	no	no	no	no	no	no	0	Fibroblasts
P123	B-ALL	Leukemia	F	7.03333	no	no	no	no	no	no	0	Fibroblasts
P124	B-ALL	Leukemia	M	0.463889	no	no	no	no	no	no	0	Fibroblasts
P125	B-ALL	Leukemia	M	3.67778	no	no	no	no	no	no	0	PBMC remission
P126	B-ALL	Leukemia	F	3.58056	no	no	no	no	no	no	0	Fibroblasts
P127	Hodgkin Lymphoma	Lymphoma	F	14.3083	no	no	no	no	no	no	0	Fibroblasts
P128	AML	Leukemia	M	2.31389	no	no	no	no	no	no	0	PBMC remission
P129	T-ALL	Leukemia	M	5.675	no	no	no	no	yes	no	1	Fibroblasts
P130	B-ALL	Leukemia	M	9.65	Secondary malignancy	no	no	yes	no	no	1	PBMC remission
P131	AML	Leukemia	M	0.416667	no	yes	yes	no	yes	no	3	Fibroblasts

## Sheet: Table S3
Supplementary table S3: Overview of analyzed genes in categories 1-3.
Abbreviations: AD: autosomal dominant; AR: autosomal recessive; TSG: tumor suppressor gene; RP: rasopathy gene; Category 2 genes= G: cancer predisposition genes analyzed by Gröbner et al (Nature, 2018); H: cancer predisposition genes analyzed by Huang et al. (Cell, 2018), D: cancer prediposition gens analyzed by Diets et al. (Clin. Cancer Res, 2018), K: Kinase genes described by Zhang et al (The …
Gene	Category 1	Category 2	Category 3	Inheritance
ABCB11		G;H		AR
ABL1		K	B-ALL
ABL2		K
ACD			MDS	AD;AR
ALK	AD			AD
ANKRD26			MDS/AML	AD
APC	AD			AD
ARHGEF12	TSG
ARID1A	TSG			AD
ARID2	TSG			AD
ARID5B			ALL
ARMC5		D		AD, SMu
ASXL1	TSG
ATM	AR		ALL	AR;AD
ATR		H		AD
AXIN2	TSG			AD
BAP1	AD			AD
BARD1	TSG			AD, SMu
BCL10	TSG			AR
BCR	TSG
BLM	AR		AML; Lymphoma	AR
BMPR1A	AD			AD
BRAF	RP			AD
BRCA1	AD			AD
BRCA2	AD		AML	AD
BRIP1	AR			AD;AR
BTK		K		XLR
BUB1		D
BUB1B	TSG		Myeloid maligncy	AR
BUB3		D
CAMTA1	TSG
CASP8	TSG			AD
CBFA2T3	TSG
CBL	RP		JMML	AD
CDC73	AD			AD
CDH1	AD			AD
CDH11	TSG
CDK4	AD			AD
CDKN1A	TSG
CDKN1B		G;H		AD;AR
CDKN1C	AD			AD
CDKN2A	AD			AD
CDKN2C	TSG
CEBPA	AD		AML	AD
CEBPE			ALL	AR
CENPJ		D
CHEK2	TSG			AD
COL7A1		G;H		AD;AR
CREBBP	TSG		ALL	AD
CTC1			MDS	AR
CTN1		D
CTNNA1		D
CTR9		H		AD
CYLD	TSG			AD
DDB2	AR			AR
DDX11		D		AR
DDX41			MDS	AD
DHCR7		G		AR
DICER1	AD			AD
DIS3L2		G;H		AR
DKC1		D,G;H	MDS	XR
DOCK8		G;H	Lymphoma	AR
DROSHA		H		AD
DYRK1A			ALL
EGFR		K;D;G;H		AD
ELANE		D;G;H	Leukemia	AD
EP300		G		AD
EPCAM	AD			AD
ERBB2		K
ERCC1	AR			AR
ERCC2	AR			AR
ERCC3	AR			AR
ERCC4	AR			AR
ERCC5	AR			AR
ERCC6		D		AR, AD, SMu
ERG			ALL
ETV6	TSG		ALL;MDS	AD
EXO1		D
EXT1	TSG			AD
EXT2	TSG			AD
FAH		G;H		AR
FAN1		D
FANCA	AR		MDS	AR
FANCB			MDS	XL
FANCC	AR		MDS	AR
FANCD2	AR	G	MDS	AR
FANCE	AR		MDS	AR
FANCF	AR		MDS	AR
FANCG	AR		MDS	AR
FANCI	AR		MDS	AR
FANCL	AR		MDS	AR
FANCM	AR		MDS	AR
FAS		G; H	Lymphoma	AD;AR
FBXW7	TSG
FGFR1		K		AD
FGFR2		K;G		AD
FGFR3		K;G		AD
FH	AD			AD;AR
FHIT	TSG
FLCN	TSG			AD
FLT3		K	B-ALL
FMR1		G		XD
FOXO1	TSG			SMu
FOXO3	TSG
FOXO4	TSG
FOXP1	TSG
GAB2			B-ALL
GATA2	AD		MDS	AD
GATA3			ALL
GBA		G;H	Lymphoma	AR
GDNF		D		AD
GJB2		G;H		AD
GLI3		G		AD
GNAS		G		mosaic
GPC3	TSG			XR
GREM1		D		AD
GS		G		mosaic
H19		G		AD
HABP2		D
HFE		G;H		AR
HMBS		G;H		AD
HNF1A		D;H		AR
HOXB13	TSG
HRAS	RP			AD
IDH1	TSG
IGF2R	TSG
IKZF1			ALL	AD
IKZF3			ALL
ITK		K;G;H	Lymphoma	AR
JAK1		K
JAK2		K
JAK3		K		AR
JMJD1C		H		AD
KCNQ1OT1		G		AD
KDR		K		AD
KIF1B		D		AD, SMu
KIT		K;D;G;H		AD
KLF6	TSG
KLLN		D
KRAS	RP		JMML	AD
L2HGDH		G		AR
LCK		K		AR
LMO1		H		AD
LRIG3	TSG
LZTR1		D;G		AD
MAF	TSG
MAFB	TSG
MAP2K1	RP			AD
MAP2K2	RP			AD
MAP2K4	TSG
MAX	AD			AD
MBD4			AML
MDH2		D
MECOM			MDS/AML
MEN1	AD			AD
MET		K;G;H		AD
MITF		G;H		AD
MLH1	AD		MDS	AD
MN1	TSG			AD
MPL		H		AD
MRE11		D;G		AR
MSH2	AD		MDS	AD
MSH6	AD		MDS	AD
MTAP		G;H		AD
MUC1	TSG
MUC5B		D
MUTYH	AR			AR
MYH9			B-ALL
NBN	AR	G	ALL	AR
NCOA4	TSG
NDRG1	TSG
NF1	AD		JMML	AD
NF2	AD			AD
NFIX		G		AD
NHP2	AR		MDS	AR
NOP10	AR		MDS	AR
NOTCH1	TSG
NR4A3	TSG
NRAS	RP		JMML	AD
NSD1		D;G		AD
NTHL1		H		AR
NTRK1		K;G		AD
NTRK3		K
OGG1		D
PALB2	AD			AD;AR
PARN			MDS	AD;AR
PAX5	AD		ALL	AD
PBRM1	TSG
PDGFRA		K;G;H		AD
PDGFRB		K		AD
PHF6	TSG
PHOX2B	AD			AD
PML	TSG
PMS1	TSG		B-ALL	AR
PMS2	AD		MDS	AD;AR
POLD1		D;G;H		AD
POLE		D;G;H		AD;AR
POLH		G;H		AR
POT1		H		AD
PRDM1	TSG
PRDM9		H	B-ALL
PRF1		H		AR
PRKAR1A	AD			AD
PRKN		D
PRSS1		G;H		AD
PTCH1	AD			AD
PTEN	AD			AD
PTPN11	RP		JMML;CMML	AD
PTPRJ		D
RAD51		G		AD
RAD51C	AR			AD;AR
RAD51D		D;G;H		AD
RAF1	RP			AD
RAG1			Leukemia/Lymphoma	AR
RAG2			Leukemia/Lymphoma	AR
RASA1	RP
RB1	AD			AD
RECQL		D;H		AD
RECQL4	AR			AR
RET	AD			AD
RHBDF2		G;H		AD
RINT1		D
RIT1	RP			AD
RMRP		G;H		AR
ROS1		K
RTEL1			MDS;B-ALL	AD;AR
RUNX1	AD		AML; ALL;MDS	AD
SAMD9			MDS	AD
SAMD9L			MDS	AD
SBDS		D;G;H	MDS	AR
SDHA	AD			AD;AR
SDHAF2	AD			AD
SDHB	AD			AD
SDHC	AD			AD
SDHD	AD			AD
SEMA4A		D
SERPI1		G;H		AR
SERPINA1		G;H		AR
SETBP1		G;H		AD
SETMAR			HL
SFTPA1		D
SFTPA2		D
SH2B3	AR		ALL; HL/NHL	AR
SH2D1A		G;H	Lymphoma	XR
SHOC2	RP			AD
SLC25A13		G;H		AR
SLX4		D;G		AR
SMAD4	AD			AD
SMAD9		D
SMARCA2		G		AR
SMARCA4	AD			AD
SMARCB1	AD			AD
SMARCE1		G;H		AD
SMO	TSG
SOCS1	TSG
SOS1	RP			AD
SPRED1	RP
SPRTN		H		AR
SQSTM1		D
SRY		G;H		Y
STAT3		G;H		AD
STK11	AD			AD
SUFU	AD			AD
SYK	TSG
TCF7L2	TSG
TERC			MDS	AD
TERT	AR		MDS	AD;AR
TET2	TSG
TFAP2A		G		AD
TFE3	TSG
TGFBR1		G;H		AD
TGFBR2	TSG			AD
TINF2			MDS	AD
TMEM127	AD			AD
TNFAIP3	TSG
TNFRSF11A		D
TP53	AD		ALL;MDS	AD
TRIM24	TSG
TRIM37		G;H		AR
TSC1	AD			AD
TSC2	AD			AD
TSHR		H		AD
TYK2		K	ALL	AR
UROD		G;H		AD;AR
VHL	AD			AD
WAS		D;G;H		XR
WIF1	TSG
WRAP53			MDS	AR
WRN	AR	G		AR
WT1	AD			AD
XAF1			1
XPA	AR			AR
XPC	AR			AR
XRCC3		G		AD
ZBTB16	TSG

## Sheet: Table S4
Supplementary table S4 : Types of the 458 denovo mutations
Type	Frequency
frameshift	40
frameshift,splice_region	16
inframe_deletion	46
inframe_insertion	16
Kozak	1
missense	236
missense,splice_region	4
splice_acceptor	13
splice_acceptor,coding_sequence,intron	1
splice_donor	4
splice_donor,coding_sequence,intron	1
splice_donor,intron	1
splice_donor,splice_acceptor,coding_sequence,intron	1
splice_donor,splice_acceptor,intron	3
splice_region,intron	52
start_lost,start_retained,5_prime_UTR	1
stop_gained	12
stop_gained,frameshift	6
stop_gained,inframe_insertion	3
stop_gained,inframe_insertion,splice_region	1
